# Supplementary material for: Polyamine-Related Gene Families Identification and Regulatory Effects on Early Somatic Embryogenesis via Modulating Gene Expressions and Hormone Levels in Ginkgo biloba
Source: Plants (Basel). 2026 May 25;15(11):1617. doi: 10.3390/plants15111617 (PMC13258931; doi:10.3390/plants15111617)
Supplement: Supplementary file 1 [file plants-15-01617-s001.zip]

Archive with 2 entries (2 files):
- Supplemenary FIGURE.pdf
- Supplement TABLE.pdf
